# Supplementary material for: CRISPR-cas Subtype I-Fb in Acinetobacter baumannii: Evolution and Utilization for Strain Subtyping
Source: PLoS One. 2015 Feb 23;10(2):e0118205. doi: 10.1371/journal.pone.0118205 (PMC4338279; doi:10.1371/journal.pone.0118205)
Supplement: S1 Table — (XLS) [file pone.0118205.s005.xls]

## Sheet: Sheet1
Table S1. Primers for amplification and sequencing the arrays of spacers
No.	Oligo Name	5'-3' sequence	Tm°	Utilization
1	Ab-CRIS-F	AGTCCCAGAGTTTTGACCCA	63.5	PCR assay & sequencing
2	Ab-CRIS-R	TTGGATTGGGTCATCATTGGT	66.1	PCR assay & sequencing
3	ST25-CRIS-seq-F1	CAAACCAATCAGCAATGGAA	63.4	Sequencing
4	ST25-CRIS-seq-R1	GAACGGCCTACTGATCAAGC	63.7	Sequencing
5	ST25-CRIS-seq-R2	GCCATGAACGTCTATCTGACC	63.4	Sequencing
6	ST25-CRIS-seq-R3	ACGCCATCCTCAACACCTAC	63.9	Sequencing
7	ST1-CRIS-seq-F1	TGGGGTAACTGGTGCCTTTA	64.1	Sequencing
8	ST1-CRIS-seq-F2	CGCAACCATACGGTCTATGA	63.5	Sequencing
9	ST1-CRIS-seq-F3	TAAACCAACGATTGCCAGGT	64.1	Sequencing
10	ST1-CRIS-seq-F4	GTCCCTTTGCCGTTTTTGTA	63.6	Sequencing
11	ST1-CRIS-seq-F5	TGCTGGGAATGAAACATCAA	64.1	Sequencing
12	ST1-CRIS-seq-R1	CACAAAAACTCATGCCATCG	64.1	Sequencing
13	4190-CRIS-seq-F1	ACCTTGCGGATTCATTGTTC	63.8	Sequencing
14	4190-CRIS-seq-R1	GCTTGGGATTCGGTTTTACA	63.6	Sequencing
15	4190-CRIS-seq-R2	CCAAGACCCAACAACGTTTC	64.3	Sequencing
16	N11-CRIS-seq-F1	CCACATTCGCAAAGTTCAGA	63.8	Sequencing
