# Supplementary material for: CRISPR-cas Subtype I-Fb in Acinetobacter baumannii: Evolution and Utilization for Strain Subtyping
Source: PLoS One. 2015 Feb 23;10(2):e0118205. doi: 10.1371/journal.pone.0118205 (PMC4338279; doi:10.1371/journal.pone.0118205)
Supplement: S2 Table — (XLS) [file pone.0118205.s006.xls]

## Sheet: Sheet1
Table S2. Distribution of spacers Ab-1 to Ab-876 among 74 isolates of Acinetobacter baumannii carrying the CRISPR-cas3/cas2 system, and description of DNA elements targeted by the first 106 spacers
Code	CST1 (52 spacers)																		CST2 (53 spacers)			CST3 (51 spacers)	CST4 (46 spacers)	CST5 (37 spacers)	CST6 (36 spacers)	CST7 (59 spacers)	CST8 (56 spacers)		CST9 (65 spacers)	CST10 (45 spacers)	CST11 (41 spacers)	CST12 (77 spacers)	CST13 (76 spacers)				CST14 (77 spacers)	CST15 (53 spacers)	CST16 (64 spacers)		CST17 (52 spacers)	CST18 (53 spacers)	CST19 (1 spacer)			CST20 (9 spacers)	CST21 (44 spacers)	CST22 (47 spacers)	CST23 (51 spacers)
	AB0057	Canada BC1	Canada BC-5	IS-58	IS-235	IS-251	AB5075	AB_908-13	AB_909-02-7	TG20277	TG22112	TG22148	TG22190	TG22194	TG22196	TG22214	1605	A076	ABNIH19	MRSN58	NIPH 290	Naval-83	A082	A100	K48-42	AYE	50509585	50695882	50525357	AB307-0294	TG19582	K63-58	MRSN 3405	OIFC074	K55-61	K57-06	AB-1650-8	LUH7841	LUH6220	4390	ab984213	AB_2008-15-69	A069	50678066	50691529	50535631	ab1429530	107m	NM3
Ab-1	AB0057:1	Canada BC1:1	Canada BC-5:1	IS-58:1	IS-235:1	IS-251:1	AB5075:1	AB_908-13:1	AB_909-02-7:1	TG20277:1	TG22112:1	TG22148:1	TG22190:1	TG22194:1	TG22196:1	TG22214:1	1605:1	A076:1	ABNIH19:1	MRSN58:1	NIPH 290:1	Naval-83:1	A082:1	A100:1	K48-42:1	AYE:1	50509585:1	50695882:1	50525357:1	AB307-0294:1	TG19582:1	K63-58:1	MRSN 3405:1	OIFC074:1	K55-61:1	K57-06:1
Ab-2	AB0057:2	Canada BC1:2	Canada BC-5:2	IS-58:2	IS-235:2	IS-251:2	AB5075:2	AB_908-13:2	AB_909-02-7:2	TG20277:2	TG22112:2	TG22148:2	TG22190:2	TG22194:2	TG22196:2	TG22214:2	1605:2	A076:2	ABNIH19:2	MRSN58:2	NIPH 290:2	Naval-83:2	A082:2	A100:2	K48-42:2	AYE:2	50509585:2	50695882:2	50525357:2	AB307-0294:2	TG19582:2	K63-58:2	MRSN 3405:2	OIFC074:2	K55-61:2	K57-06:2
Ab-3	AB0057:3	Canada BC1:3	Canada BC-5:3	IS-58:3	IS-235:3	IS-251:3	AB5075:3	AB_908-13:3	AB_909-02-7:3	TG20277:3	TG22112:3	TG22148:3	TG22190:3	TG22194:3	TG22196:3	TG22214:3	1605:3	A076:3	ABNIH19:3	MRSN58:3	NIPH 290:3	Naval-83:3	A082:3	A100:3	K48-42:3	AYE:3	50509585:3	50695882:3	50525357:3	AB307-0294:3	TG19582:3	K63-58:3	MRSN 3405:3	OIFC074:3	K55-61:3	K57-06:3
Ab-4	AB0057:4	Canada BC1:4	Canada BC-5:4	IS-58:4	IS-235:4	IS-251:4	AB5075:4	AB_908-13:4	AB_909-02-7:4	TG20277:4	TG22112:4	TG22148:4	TG22190:4	TG22194:4	TG22196:4	TG22214:4	1605:4	A076:4	ABNIH19:4	MRSN58:4	NIPH 290:4	Naval-83:4	A082:4	A100:4	K48-42:4	AYE:4	50509585:4	50695882:4	50525357:4	AB307-0294:4	TG19582:4	K63-58:4	MRSN 3405:4	OIFC074:4	K55-61:4	K57-06:4
Ab-5	AB0057:5	Canada BC1:5	Canada BC-5:5	IS-58:5	IS-235:5	IS-251:5	AB5075:5	AB_908-13:5	AB_909-02-7:5	TG20277:5	TG22112:5	TG22148:5	TG22190:5	TG22194:5	TG22196:5	TG22214:5	1605:5	A076:5	ABNIH19:5	MRSN58:5	NIPH 290:5	Naval-83:5	A082:5	A100:5	K48-42:5	AYE:5	50509585:5	50695882:5	50525357:5	AB307-0294:5	TG19582:5	K63-58:5	MRSN 3405:5	OIFC074:5	K55-61:5	K57-06:5
Ab-6	AB0057:6	Canada BC1:6	Canada BC-5:6	IS-58:6	IS-235:6	IS-251:6	AB5075:6	AB_908-13:6	AB_909-02-7:6	TG20277:6	TG22112:6	TG22148:6	TG22190:6	TG22194:6	TG22196:6	TG22214:6	1605:6	A076:6	ABNIH19:6	MRSN58:6	NIPH 290:6	Naval-83:6	A082:6	A100:6	K48-42:6	AYE:6	50509585:6	50695882:6	50525357:6	AB307-0294:6	TG19582:6	K63-58:6	MRSN 3405:6	OIFC074:6	K55-61:6	K57-06:6
Ab-7	AB0057:7	Canada BC1:7	Canada BC-5:7	IS-58:7	IS-235:7	IS-251:7	AB5075:7	AB_908-13:7	AB_909-02-7:7	TG20277:7	TG22112:7	TG22148:7	TG22190:7	TG22194:7	TG22196:7	TG22214:7	1605:7	A076:7	ABNIH19:7	MRSN58:7	NIPH 290:7	Naval-83:7	A082:7	A100:7		AYE:7	50509585:7	50695882:7	50525357:7	AB307-0294:7	TG19582:7	K63-58:7	MRSN 3405:7	OIFC074:7	K55-61:7	K57-06:7
Ab-8	AB0057:8	Canada BC1:8	Canada BC-5:8	IS-58:8	IS-235:8	IS-251:8	AB5075:8	AB_908-13:8	AB_909-02-7:8	TG20277:8	TG22112:8	TG22148:8	TG22190:8	TG22194:8	TG22196:8	TG22214:8	1605:8	A076:8	ABNIH19:8	MRSN58:8	NIPH 290:8	Naval-83:8	A082:8	A100:8		AYE:8	50509585:8	50695882:8	50525357:8	AB307-0294:8	TG19582:8	K63-58:8	MRSN 3405:8	OIFC074:8	K55-61:8	K57-06:8
Ab-9	AB0057:9	Canada BC1:9	Canada BC-5:9	IS-58:9	IS-235:9	IS-251:9	AB5075:9	AB_908-13:9	AB_909-02-7:9	TG20277:9	TG22112:9	TG22148:9	TG22190:9	TG22194:9	TG22196:9	TG22214:9	1605:9	A076:9	ABNIH19:9	MRSN58:9	NIPH 290:9	Naval-83:9	A082:9	A100:9		AYE:9	50509585:9	50695882:9	50525357:9	AB307-0294:9	TG19582:9	K63-58:9	MRSN 3405:9	OIFC074:9	K55-61:9	K57-06:9
Ab-10	AB0057:10	Canada BC1:10	Canada BC-5:10	IS-58:10	IS-235:10	IS-251:10	AB5075:10	AB_908-13:10	AB_909-02-7:10	TG20277:10	TG22112:10	TG22148:10	TG22190:10	TG22194:10	TG22196:10	TG22214:10	1605:10	A076:10	ABNIH19:10	MRSN58:10	NIPH 290:10	Naval-83:10	A082:10	A100:10		AYE:10	50509585:10	50695882:10	50525357:10	AB307-0294:10	TG19582:10	K63-58:10	MRSN 3405:10	OIFC074:10	K55-61:10	K57-06:10
Ab-11	AB0057:11	Canada BC1:11	Canada BC-5:11	IS-58:11	IS-235:11	IS-251:11	AB5075:11	AB_908-13:11	AB_909-02-7:11	TG20277:11	TG22112:11	TG22148:11	TG22190:11	TG22194:11	TG22196:11	TG22214:11	1605:11	A076:11	ABNIH19:11	MRSN58:11	NIPH 290:11	Naval-83:11	A082:11	A100:11		AYE:11	50509585:11	50695882:11	50525357:11	AB307-0294:11	TG19582:11	K63-58:11	MRSN 3405:11	OIFC074:11	K55-61:11	K57-06:11
Ab-12	AB0057:12	Canada BC1:12	Canada BC-5:12	IS-58:12	IS-235:12	IS-251:12	AB5075:12	AB_908-13:12	AB_909-02-7:12	TG20277:12	TG22112:12	TG22148:12	TG22190:12	TG22194:12	TG22196:12	TG22214:12	1605:12	A076:12	ABNIH19:12	MRSN58:12	NIPH 290:12	Naval-83:12	A082:12	A100:12		AYE:12	50509585:12	50695882:12	50525357:12	AB307-0294:12	TG19582:12	K63-58:12	MRSN 3405:12	OIFC074:12	K55-61:12	K57-06:12
Ab-13	AB0057:13	Canada BC1:13	Canada BC-5:13	IS-58:13	IS-235:13	IS-251:13	AB5075:13	AB_908-13:13	AB_909-02-7:13	TG20277:13	TG22112:13	TG22148:13	TG22190:13	TG22194:13	TG22196:13	TG22214:13	1605:13	A076:13	ABNIH19:13	MRSN58:13	NIPH 290:13	Naval-83:13	A082:13	A100:13		AYE:13	50509585:13	50695882:13	50525357:13	AB307-0294:13	TG19582:13	K63-58:13	MRSN 3405:13	OIFC074:13	K55-61:13	K57-06:13
Ab-14	AB0057:14	Canada BC1:14	Canada BC-5:14	IS-58:14	IS-235:14	IS-251:14	AB5075:14	AB_908-13:14	AB_909-02-7:14	TG20277:14	TG22112:14	TG22148:14	TG22190:14	TG22194:14	TG22196:14	TG22214:14	1605:14	A076:14	ABNIH19:14	MRSN58:14	NIPH 290:14	Naval-83:14	A082:14	A100:14		AYE:14	50509585:14	50695882:14	50525357:14	AB307-0294:14	TG19582:14	K63-58:14	MRSN 3405:14	OIFC074:14	K55-61:14	K57-06:14
Ab-15																														AB307-0294:15	TG19582:15	K63-58:15	MRSN 3405:15	OIFC074:15	K55-61:15	K57-06:15
Ab-16																														AB307-0294:16	TG19582:16	K63-58:16	MRSN 3405:16	OIFC074:16	K55-61:16	K57-06:16
Ab-17	AB0057:15	Canada BC1:15	Canada BC-5:15	IS-58:15	IS-235:15	IS-251:15	AB5075:15	AB_908-13:15	AB_909-02-7:15	TG20277:15	TG22112:15	TG22148:15	TG22190:15	TG22194:15	TG22196:15	TG22214:15	1605:15	A076:15	ABNIH19:15	MRSN58:15	NIPH 290:15	Naval-83:15	A082:15	A100:15		AYE:15	50509585:15	50695882:15	50525357:15	AB307-0294:17	TG19582:17	K63-58:17	MRSN 3405:17	OIFC074:17	K55-61:17	K57-06:17
Ab-18	AB0057:16	Canada BC1:16	Canada BC-5:16	IS-58:16	IS-235:16	IS-251:16	AB5075:16	AB_908-13:16	AB_909-02-7:16	TG20277:16	TG22112:16	TG22148:16	TG22190:16	TG22194:16	TG22196:16	TG22214:16	1605:16	A076:16	ABNIH19:16	MRSN58:16	NIPH 290:16	Naval-83:16	A082:16	A100:16		AYE:16	50509585:16	50695882:16	50525357:16	AB307-0294:18
Ab-19	AB0057:17	Canada BC1:17	Canada BC-5:17	IS-58:17	IS-235:17	IS-251:17	AB5075:17	AB_908-13:17	AB_909-02-7:17	TG20277:17	TG22112:17	TG22148:17	TG22190:17	TG22194:17	TG22196:17	TG22214:17	1605:17	A076:17	ABNIH19:17	MRSN58:17	NIPH 290:17	Naval-83:17	A082:17	A100:17		AYE:17	50509585:17	50695882:17	50525357:17	AB307-0294:19	TG19582:18	K63-58:18	MRSN 3405:18	OIFC074:18	K55-61:18	K57-06:18
Ab-20	AB0057:18	Canada BC1:18	Canada BC-5:18	IS-58:18	IS-235:18	IS-251:18	AB5075:18	AB_908-13:18	AB_909-02-7:18	TG20277:18	TG22112:18	TG22148:18	TG22190:18	TG22194:18	TG22196:18	TG22214:18	1605:18	A076:18	ABNIH19:18	MRSN58:18	NIPH 290:18	Naval-83:18	A082:18	A100:18		AYE:18	50509585:18	50695882:18	50525357:18	AB307-0294:20	TG19582:19	K63-58:19	MRSN 3405:19	OIFC074:19	K55-61:19	K57-06:19
Ab-21	AB0057:19	Canada BC1:19	Canada BC-5:19	IS-58:19	IS-235:19	IS-251:19	AB5075:19	AB_908-13:19	AB_909-02-7:19	TG20277:19	TG22112:19	TG22148:19	TG22190:19	TG22194:19	TG22196:19	TG22214:19	1605:19	A076:19	ABNIH19:19	MRSN58:19	NIPH 290:19	Naval-83:19	A082:19	A100:19		AYE:19	50509585:19	50695882:19	50525357:19	AB307-0294:21	TG19582:20	K63-58:20	MRSN 3405:20	OIFC074:20	K55-61:20	K57-06:20
Ab-22	AB0057:20	Canada BC1:20	Canada BC-5:20	IS-58:20	IS-235:20	IS-251:20	AB5075:20	AB_908-13:20	AB_909-02-7:20	TG20277:20	TG22112:20	TG22148:20	TG22190:20	TG22194:20	TG22196:20	TG22214:20	1605:20	A076:20	ABNIH19:20	MRSN58:20	NIPH 290:20	Naval-83:20	A082:20	A100:20		AYE:20	50509585:20	50695882:20	50525357:20	AB307-0294:22	TG19582:21	K63-58:21	MRSN 3405:21	OIFC074:21	K55-61:21	K57-06:21
Ab-23	AB0057:21	Canada BC1:21	Canada BC-5:21	IS-58:21	IS-235:21	IS-251:21	AB5075:21	AB_908-13:21	AB_909-02-7:21	TG20277:21	TG22112:21	TG22148:21	TG22190:21	TG22194:21	TG22196:21	TG22214:21	1605:21	A076:21	ABNIH19:21	MRSN58:21	NIPH 290:21	Naval-83:21	A082:21	A100:21		AYE:21	50509585:21	50695882:21	50525357:21		TG19582:22	K63-58:22	MRSN 3405:22	OIFC074:22	K55-61:22	K57-06:22
Ab-24	AB0057:22	Canada BC1:22	Canada BC-5:22	IS-58:22	IS-235:22	IS-251:22	AB5075:22	AB_908-13:22	AB_909-02-7:22	TG20277:22	TG22112:22	TG22148:22	TG22190:22	TG22194:22	TG22196:22	TG22214:22	1605:22	A076:22	ABNIH19:22	MRSN58:22	NIPH 290:22	Naval-83:22	A082:22	A100:22		AYE:22	50509585:22	50695882:22	50525357:22		TG19582:23	K63-58:23	MRSN 3405:23	OIFC074:23	K55-61:23	K57-06:23
Ab-25	AB0057:23	Canada BC1:23	Canada BC-5:23	IS-58:23	IS-235:23	IS-251:23	AB5075:23	AB_908-13:23	AB_909-02-7:23	TG20277:23	TG22112:23	TG22148:23	TG22190:23	TG22194:23	TG22196:23	TG22214:23	1605:23	A076:23	ABNIH19:23	MRSN58:23	NIPH 290:23	Naval-83:23	A082:23	A100:23	K48-42:7	AYE:23	50509585:23	50695882:23	50525357:23		TG19582:24	K63-58:24	MRSN 3405:24	OIFC074:24	K55-61:24	K57-06:24
Ab-26	AB0057:24	Canada BC1:24	Canada BC-5:24	IS-58:24	IS-235:24	IS-251:24	AB5075:24	AB_908-13:24	AB_909-02-7:24	TG20277:24	TG22112:24	TG22148:24	TG22190:24	TG22194:24	TG22196:24	TG22214:24	1605:24	A076:24	ABNIH19:24	MRSN58:24	NIPH 290:24	Naval-83:24	A082:24	A100:24	K48-42:8	AYE:24	50509585:24	50695882:24	50525357:24		TG19582:25	K63-58:25	MRSN 3405:25	OIFC074:25	K55-61:25	K57-06:25
Ab-27	AB0057:25	Canada BC1:25	Canada BC-5:25	IS-58:25	IS-235:25	IS-251:25	AB5075:25	AB_908-13:25	AB_909-02-7:25	TG20277:25	TG22112:25	TG22148:25	TG22190:25	TG22194:25	TG22196:25	TG22214:25	1605:25	A076:25	ABNIH19:25	MRSN58:25	NIPH 290:25	Naval-83:25	A082:25	A100:25	K48-42:9	AYE:25	50509585:25	50695882:25	50525357:25		TG19582:26	K63-58:26	MRSN 3405:26	OIFC074:26	K55-61:26	K57-06:26
Ab-28	AB0057:26	Canada BC1:26	Canada BC-5:26	IS-58:26	IS-235:26	IS-251:26	AB5075:26	AB_908-13:26	AB_909-02-7:26	TG20277:26	TG22112:26	TG22148:26	TG22190:26	TG22194:26	TG22196:26	TG22214:26	1605:26	A076:26	ABNIH19:26	MRSN58:26	NIPH 290:26	Naval-83:26	A082:26		K48-42:10	AYE:26	50509585:26	50695882:26	50525357:26		TG19582:27	K63-58:27	MRSN 3405:27	OIFC074:27	K55-61:27	K57-06:27
Ab-29	AB0057:27	Canada BC1:27	Canada BC-5:27	IS-58:27	IS-235:27	IS-251:27	AB5075:27	AB_908-13:27	AB_909-02-7:27	TG20277:27	TG22112:27	TG22148:27	TG22190:27	TG22194:27	TG22196:27	TG22214:27	1605:27	A076:27	ABNIH19:27	MRSN58:27	NIPH 290:27	Naval-83:27	A082:27		K48-42:11	AYE:27	50509585:27	50695882:27	50525357:27		TG19582:28	K63-58:28	MRSN 3405:28	OIFC074:28	K55-61:28	K57-06:28
Ab-30	AB0057:28	Canada BC1:28	Canada BC-5:28	IS-58:28	IS-235:28	IS-251:28	AB5075:28	AB_908-13:28	AB_909-02-7:28	TG20277:28	TG22112:28	TG22148:28	TG22190:28	TG22194:28	TG22196:28	TG22214:28	1605:28	A076:28	ABNIH19:28	MRSN58:28	NIPH 290:28	Naval-83:28			K48-42:12	AYE:28	50509585:28	50695882:28	50525357:28		TG19582:29	K63-58:29	MRSN 3405:29	OIFC074:29	K55-61:29	K57-06:29
Ab-31	AB0057:29	Canada BC1:29	Canada BC-5:29	IS-58:29	IS-235:29	IS-251:29	AB5075:29	AB_908-13:29	AB_909-02-7:29	TG20277:29	TG22112:29	TG22148:29	TG22190:29	TG22194:29	TG22196:29	TG22214:29	1605:29	A076:29	ABNIH19:29	MRSN58:29	NIPH 290:29	Naval-83:29			K48-42:13	AYE:29	50509585:29	50695882:29	50525357:29			K63-58:30	MRSN 3405:30	OIFC074:30	K55-61:30	K57-06:30
Ab-32	AB0057:30	Canada BC1:30	Canada BC-5:30	IS-58:30	IS-235:30	IS-251:30	AB5075:30	AB_908-13:30	AB_909-02-7:30	TG20277:30	TG22112:30	TG22148:30	TG22190:30	TG22194:30	TG22196:30	TG22214:30	1605:30	A076:30	ABNIH19:30	MRSN58:30	NIPH 290:30	Naval-83:30			K48-42:14	AYE:30	50509585:30	50695882:30	50525357:30	AB307-0294:23		K63-58:31	MRSN 3405:31	OIFC074:31	K55-61:31	K57-06:31
Ab-33	AB0057:31	Canada BC1:31	Canada BC-5:31	IS-58:31	IS-235:31	IS-251:31	AB5075:31	AB_908-13:31	AB_909-02-7:31	TG20277:31	TG22112:31	TG22148:31	TG22190:31	TG22194:31	TG22196:31	TG22214:31	1605:31	A076:31	ABNIH19:31	MRSN58:31	NIPH 290:31	Naval-83:31			K48-42:15	AYE:31	50509585:31	50695882:31	50525357:31	AB307-0294:24		K63-58:32	MRSN 3405:32	OIFC074:32	K55-61:32	K57-06:32
Ab-34	AB0057:32	Canada BC1:32	Canada BC-5:32	IS-58:32	IS-235:32	IS-251:32	AB5075:32	AB_908-13:32	AB_909-02-7:32	TG20277:32	TG22112:32	TG22148:32	TG22190:32	TG22194:32	TG22196:32	TG22214:32	1605:32	A076:32	ABNIH19:32	MRSN58:32	NIPH 290:32	Naval-83:32			K48-42:16	AYE:32	50509585:32	50695882:32	50525357:32	AB307-0294:25		K63-58:33	MRSN 3405:33	OIFC074:33	K55-61:33	K57-06:33
Ab-35	AB0057:33	Canada BC1:33	Canada BC-5:33	IS-58:33	IS-235:33	IS-251:33	AB5075:33	AB_908-13:33	AB_909-02-7:33	TG20277:33	TG22112:33	TG22148:33	TG22190:33	TG22194:33	TG22196:33	TG22214:33	1605:33	A076:33	ABNIH19:33	MRSN58:33	NIPH 290:33	Naval-83:33			K48-42:17	AYE:33	50509585:33	50695882:33	50525357:33	AB307-0294:26		K63-58:34	MRSN 3405:34	OIFC074:34	K55-61:34	K57-06:34
Ab-36	AB0057:34	Canada BC1:34	Canada BC-5:34	IS-58:34	IS-235:34	IS-251:34	AB5075:34	AB_908-13:34	AB_909-02-7:34	TG20277:34	TG22112:34	TG22148:34	TG22190:34	TG22194:34	TG22196:34	TG22214:34	1605:34	A076:34	ABNIH19:34	MRSN58:34	NIPH 290:34	Naval-83:34	A082:28		K48-42:18	AYE:34	50509585:34	50695882:34		AB307-0294:27		K63-58:35	MRSN 3405:35	OIFC074:35	K55-61:35	K57-06:35
Ab-37	AB0057:35	Canada BC1:35	Canada BC-5:35	IS-58:35	IS-235:35	IS-251:35	AB5075:35	AB_908-13:35	AB_909-02-7:35	TG20277:35	TG22112:35	TG22148:35	TG22190:35	TG22194:35	TG22196:35	TG22214:35	1605:35	A076:35	ABNIH19:35	MRSN58:35	NIPH 290:35	Naval-83:35	A082:29		K48-42:19	AYE:35	50509585:35	50695882:35		AB307-0294:28		K63-58:36	MRSN 3405:36	OIFC074:36	K55-61:36	K57-06:36
Ab-38	AB0057:36	Canada BC1:36	Canada BC-5:36	IS-58:36	IS-235:36	IS-251:36	AB5075:36	AB_908-13:36	AB_909-02-7:36	TG20277:36	TG22112:36	TG22148:36	TG22190:36	TG22194:36	TG22196:36	TG22214:36	1605:36	A076:36	ABNIH19:36	MRSN58:36	NIPH 290:36	Naval-83:36	A082:30		K48-42:20	AYE:36	50509585:36	50695882:36		AB307-0294:29		K63-58:37	MRSN 3405:37	OIFC074:37	K55-61:37	K57-06:37
Ab-39	AB0057:37	Canada BC1:37	Canada BC-5:37	IS-58:37	IS-235:37	IS-251:37	AB5075:37	AB_908-13:37	AB_909-02-7:37	TG20277:37	TG22112:37	TG22148:37	TG22190:37	TG22194:37	TG22196:37	TG22214:37	1605:37	A076:37	ABNIH19:37	MRSN58:37	NIPH 290:37	Naval-83:37	A082:31		K48-42:21	AYE:37	50509585:37	50695882:37		AB307-0294:30		K63-58:38	MRSN 3405:38	OIFC074:38	K55-61:38	K57-06:38
Ab-40																			ABNIH19:38	MRSN58:38	NIPH 290:38	Naval-83:38				AYE:38				AB307-0294:31		K63-58:39	MRSN 3405:39	OIFC074:39	K55-61:39	K57-06:39
Ab-41	AB0057:38	Canada BC1:38	Canada BC-5:38	IS-58:38	IS-235:38	IS-251:38	AB5075:38	AB_908-13:38	AB_909-02-7:38	TG20277:38	TG22112:38	TG22148:38	TG22190:38	TG22194:38	TG22196:38	TG22214:38	1605:38	A076:38	ABNIH19:39	MRSN58:39	NIPH 290:39	Naval-83:39	A082:32		K48-42:22	AYE:39	50509585:38	50695882:38	50525357:34	AB307-0294:32		K63-58:40	MRSN 3405:40	OIFC074:40	K55-61:40	K57-06:40
Ab-42	AB0057:39	Canada BC1:39	Canada BC-5:39	IS-58:39	IS-235:39	IS-251:39	AB5075:39	AB_908-13:39	AB_909-02-7:39	TG20277:39	TG22112:39	TG22148:39	TG22190:39	TG22194:39	TG22196:39	TG22214:39	1605:39	A076:39	ABNIH19:40	MRSN58:40	NIPH 290:40	Naval-83:40	A082:33		K48-42:23	AYE:40	50509585:39	50695882:39	50525357:35	AB307-0294:33
Ab-43	AB0057:40	Canada BC1:40	Canada BC-5:40	IS-58:40	IS-235:40	IS-251:40	AB5075:40	AB_908-13:40	AB_909-02-7:40	TG20277:40	TG22112:40	TG22148:40	TG22190:40	TG22194:40	TG22196:40	TG22214:40	1605:40	A076:40	ABNIH19:41	MRSN58:41	NIPH 290:41	Naval-83:41	A082:34		K48-42:24	AYE:41	50509585:40	50695882:40	50525357:36	AB307-0294:34	TG19582:30
Ab-44	AB0057:41	Canada BC1:41	Canada BC-5:41	IS-58:41	IS-235:41	IS-251:41	AB5075:41	AB_908-13:41	AB_909-02-7:41	TG20277:41	TG22112:41	TG22148:41	TG22190:41	TG22194:41	TG22196:41	TG22214:41	1605:41	A076:41	ABNIH19:42	MRSN58:42	NIPH 290:42	Naval-83:42	A082:35	A100:26	K48-42:25	AYE:42	50509585:41	50695882:41	50525357:37	AB307-0294:35	TG19582:31
Ab-45	AB0057:42	Canada BC1:42	Canada BC-5:42	IS-58:42	IS-235:42	IS-251:42	AB5075:42	AB_908-13:42	AB_909-02-7:42	TG20277:42	TG22112:42	TG22148:42	TG22190:42	TG22194:42	TG22196:42	TG22214:42	1605:42	A076:42	ABNIH19:43	MRSN58:43	NIPH 290:43	Naval-83:43	A082:36	A100:27	K48-42:26	AYE:43	50509585:42	50695882:42	50525357:38	AB307-0294:36	TG19582:32	K63-58:41	MRSN 3405:41	OIFC074:41	K55-61:41	K57-06:41
Ab-46	AB0057:43	Canada BC1:43	Canada BC-5:43	IS-58:43	IS-235:43	IS-251:43	AB5075:43	AB_908-13:43	AB_909-02-7:43	TG20277:43	TG22112:43	TG22148:43	TG22190:43	TG22194:43	TG22196:43	TG22214:43	1605:43	A076:43	ABNIH19:44	MRSN58:44	NIPH 290:44	Naval-83:44	A082:37	A100:28	K48-42:27	AYE:44	50509585:43	50695882:43	50525357:39	AB307-0294:37	TG19582:33	K63-58:42	MRSN 3405:42	OIFC074:42	K55-61:42	K57-06:42
Ab-47	AB0057:44	Canada BC1:44	Canada BC-5:44	IS-58:44	IS-235:44	IS-251:44	AB5075:44	AB_908-13:44	AB_909-02-7:44	TG20277:44	TG22112:44	TG22148:44	TG22190:44	TG22194:44	TG22196:44	TG22214:44	1605:44	A076:44	ABNIH19:45	MRSN58:45	NIPH 290:45	Naval-83:45	A082:38	A100:29	K48-42:28	AYE:45	50509585:44	50695882:44	50525357:40	AB307-0294:38	TG19582:34	K63-58:43	MRSN 3405:43	OIFC074:43	K55-61:43	K57-06:43
Ab-48	AB0057:45	Canada BC1:45	Canada BC-5:45	IS-58:45	IS-235:45	IS-251:45	AB5075:45	AB_908-13:45	AB_909-02-7:45	TG20277:45	TG22112:45	TG22148:45	TG22190:45	TG22194:45	TG22196:45	TG22214:45	1605:45	A076:45	ABNIH19:46	MRSN58:46	NIPH 290:46	Naval-83:46	A082:39	A100:30	K48-42:29	AYE:46	50509585:45	50695882:45	50525357:41	AB307-0294:39	TG19582:35	K63-58:44	MRSN 3405:44	OIFC074:44	K55-61:44	K57-06:44
Ab-49	AB0057:46	Canada BC1:46	Canada BC-5:46	IS-58:46	IS-235:46	IS-251:46	AB5075:46	AB_908-13:46	AB_909-02-7:46	TG20277:46	TG22112:46	TG22148:46	TG22190:46	TG22194:46	TG22196:46	TG22214:46	1605:46	A076:46	ABNIH19:47	MRSN58:47	NIPH 290:47		A082:40	A100:31	K48-42:30	AYE:47	50509585:46	50695882:46	50525357:42	AB307-0294:40	TG19582:36	K63-58:45 :46	MRSN 3405:45	OIFC074:45	K55-61:45	K57-06:45
Ab-50	AB0057:47	Canada BC1:47	Canada BC-5:47	IS-58:47	IS-235:47	IS-251:47	AB5075:47	AB_908-13:47	AB_909-02-7:47	TG20277:47	TG22112:47	TG22148:47	TG22190:47	TG22194:47	TG22196:47	TG22214:47	1605:47	A076:47	ABNIH19:48	MRSN58:48	NIPH 290:48		A082:41	A100:32	K48-42:31	AYE:48	50509585:47	50695882:47	50525357:43	AB307-0294:41	TG19582:37	K63-58:47	MRSN 3405:46	OIFC074:46	K55-61:46	K57-06:46
Ab-51	AB0057:48	Canada BC1:48	Canada BC-5:48	IS-58:48	IS-235:48	IS-251:48	AB5075:48	AB_908-13:48	AB_909-02-7:48	TG20277:48	TG22112:48	TG22148:48	TG22190:48	TG22194:48	TG22196:48	TG22214:48	1605:48	A076:48	ABNIH19:49	MRSN58:49	NIPH 290:49	Naval-83:47	A082:42	A100:33	K48-42:32	AYE:49	50509585:48	50695882:48	50525357:44	AB307-0294:42	TG19582:38	K63-58:48	MRSN 3405:47	OIFC074:47	K55-61:47	K57-06:47
Ab-52	AB0057:49	Canada BC1:49	Canada BC-5:49	IS-58:49	IS-235:49	IS-251:49	AB5075:49	AB_908-13:49	AB_909-02-7:49	TG20277:49	TG22112:49	TG22148:49	TG22190:49	TG22194:49	TG22196:49	TG22214:49	1605:49	A076:49	ABNIH19:50	MRSN58:50	NIPH 290:50	Naval-83:48	A082:43	A100:34	K48-42:33	AYE:50	50509585:49	50695882:49	50525357:45	AB307-0294:43	TG19582:39	K63-58:49	MRSN 3405:48	OIFC074:48	K55-61:48	K57-06:48
Ab-53	AB0057:50	Canada BC1:50	Canada BC-5:50	IS-58:50	IS-235:50	IS-251:50	AB5075:50	AB_908-13:50	AB_909-02-7:50	TG20277:50	TG22112:50	TG22148:50	TG22190:50	TG22194:50	TG22196:50	TG22214:50	1605:50	A076:50	ABNIH19:51	MRSN58:51	NIPH 290:51	Naval-83:49	A082:44	A100:35	K48-42:34	AYE:51	50509585:50	50695882:50	50525357:46	AB307-0294:44	TG19582:40	K63-58:50	MRSN 3405:49	OIFC074:49	K55-61:49	K57-06:49
Ab-54	AB0057:51	Canada BC1:51	Canada BC-5:51	IS-58:51	IS-235:51	IS-251:51	AB5075:51	AB_908-13:51	AB_909-02-7:51	TG20277:51	TG22112:51	TG22148:51	TG22190:51	TG22194:51	TG22196:51	TG22214:51	1605:51	A076:51	ABNIH19:52	MRSN58:52	NIPH 290:52	Naval-83:50	A082:45	A100:36	K48-42:35	AYE:52	50509585:51	50695882:51	50525357:47	AB307-0294:45	TG19582:41	K63-58:51	MRSN 3405:50	OIFC074:50	K55-61:50	K57-06:50
Ab-55	AB0057:52	Canada BC1:52	Canada BC-5:52	IS-58:52	IS-235:52	IS-251:52	AB5075:52	AB_908-13:52	AB_909-02-7:52	TG20277:52	TG22112:52	TG22148:52	TG22190:52	TG22194:52	TG22196:52	TG22214:52	1605:52	A076:52	ABNIH19:53	MRSN58:53	NIPH 290:53	Naval-83:51	A082:46	A100:37	K48-42:36	AYE:53	50509585:52	50695882:52	50525357:48
Ab-56																										AYE:54
Ab-57																										AYE:55
Ab-58																										AYE:56
Ab-59																										AYE:57
Ab-60																										AYE:58
Ab-61																										AYE:59
Ab-62																											50509585:53	50695882:53
Ab-63																											50509585:54	50695882:54
Ab-64																											50509585:55	50695882:55
Ab-65																											50509585:56	50695882:56
Ab-66																													50525357:49 :50 :53
Ab-67																													50525357:51
Ab-68																													50525357:52
Ab-69																													50525357:54
Ab-70																													50525357:55
Ab-71																													50525357:56
Ab-72																													50525357:57
Ab-73																													50525357:58
Ab-74																													50525357:59
Ab-75																													50525357:60
Ab-76																													50525357:61
Ab-77																													50525357:62
Ab-78																													50525357:63
Ab-79																													50525357:64
Ab-80																													50525357:65
Ab-81																																K63-58:52	MRSN 3405:51	OIFC074:51	K55-61:51	K57-06:51
Ab-82																																K63-58:53	MRSN 3405:52	OIFC074:52	K55-61:52	K57-06:52
Ab-83																																K63-58:54	MRSN 3405:53	OIFC074:53	K55-61:53	K57-06:53
Ab-84																																K63-58:55	MRSN 3405:54	OIFC074:54	K55-61:54	K57-06:54
Ab-85																																K63-58:56	MRSN 3405:55	OIFC074:55	K55-61:55	K57-06:55
Ab-86																																K63-58:57	MRSN 3405:56	OIFC074:56	K55-61:56	K57-06:56
Ab-87																																K63-58:58	MRSN 3405:57	OIFC074:57	K55-61:57	K57-06:57
Ab-88																																K63-58:59	MRSN 3405:58	OIFC074:58	K55-61:58	K57-06:58
Ab-89																																K63-58:60	MRSN 3405:59	OIFC074:59	K55-61:59	K57-06:59
Ab-90																																K63-58:61	MRSN 3405:60	OIFC074:60	K55-61:60	K57-06:60
Ab-91																																K63-58:62	MRSN 3405:61	OIFC074:61	K55-61:61	K57-06:61
Ab-92																																K63-58:63	MRSN 3405:62	OIFC074:62	K55-61:62	K57-06:62
Ab-93																																K63-58:64	MRSN 3405:63	OIFC074:63	K55-61:63	K57-06:63
Ab-94																																K63-58:65	MRSN 3405:64	OIFC074:64	K55-61:64	K57-06:64
Ab-95																																K63-58:66	MRSN 3405:65	OIFC074:65	K55-61:65	K57-06:65
Ab-96																																K63-58:67	MRSN 3405:66	OIFC074:66	K55-61:66	K57-06:66
Ab-97																																K63-58:68	MRSN 3405:67	OIFC074:67	K55-61:67	K57-06:67
Ab-98																																K63-58:69	MRSN 3405:68	OIFC074:68	K55-61:68	K57-06:68
Ab-99																																K63-58:70	MRSN 3405:69	OIFC074:69	K55-61:69	K57-06:69
Ab-100																																K63-58:71	MRSN 3405:70	OIFC074:70	K55-61:70	K57-06:70
Ab-101																																K63-58:72	MRSN 3405:71	OIFC074:71	K55-61:71	K57-06:71
Ab-102																																K63-58:73	MRSN 3405:72	OIFC074:72	K55-61:72	K57-06:72
Ab-103																																K63-58:74	MRSN 3405:73	OIFC074:73	K55-61:73	K57-06:73
Ab-104																																K63-58:75	MRSN 3405:74	OIFC074:74	K55-61:74	K57-06:74
Ab-105																																K63-58:76	MRSN 3405:75	OIFC074:75	K55-61:75	K57-06:75
Ab-106																																K63-58:77	MRSN 3405:76	OIFC074:76	K55-61:76	K57-06:76
Ab-107																																					AB-1650-8:1	LUH7841:1	LUH6220:1	4390:1	ab984213:1	AB_2008-15-69:1	A069:1	50678066:1	50691529:1	50535631:1	ab1429530:1	107m:1	NM3:1
Ab-108																																					AB-1650-8:2	LUH7841:2	LUH6220:2	4390:2	ab984213:2	AB_2008-15-69:2				50535631:2	ab1429530:2	107m:2	NM3:2
Ab-109																																					AB-1650-8:3	LUH7841:3	LUH6220:3	4390:3	ab984213:3	AB_2008-15-69:3				50535631:3	ab1429530:3	107m:3	NM3:3
Ab-110																																					AB-1650-8:4	LUH7841:4	LUH6220:4	4390:4	ab984213:4	AB_2008-15-69:4				50535631:4	ab1429530:4	107m:4	NM3:4
Ab-111																																					AB-1650-8:5
Ab-112																																					AB-1650-8:6
Ab-113																																					AB-1650-8:7 :49	LUH7841:5	LUH6220:5	4390:5	ab984213:5	AB_2008-15-69:5				50535631:5	ab1429530:5	107m:5	NM3:5
Ab-114																																					AB-1650-8:8
Ab-115																																					AB-1650-8:9
Ab-116																																					AB-1650-8:10
Ab-117																																					AB-1650-8:11
Ab-118																																						LUH7841:6	LUH6220:6	4390:6	ab984213:6	AB_2008-15-69:6				50535631:6	ab1429530:6	107m:6	NM3:6
Ab-119																																					AB-1650-8:12	LUH7841:7	LUH6220:7	4390:7	ab984213:7	AB_2008-15-69:7				50535631:7	ab1429530:7	107m:7	NM3:7
Ab-120																																						LUH7841:8	LUH6220:8	4390:8	ab984213:8	AB_2008-15-69:9					ab1429530:8	107m:8	NM3:8
Ab-121																																						LUH7841:9	LUH6220:9	4390:9	ab984213:9	AB_2008-15-69:9
Ab-122																																						LUH7841:10	LUH6220:10	4390:10	ab984213:10	AB_2008-15-69:10
Ab-123																																						LUH7841:11	LUH6220:11	4390:11	ab984213:11	AB_2008-15-69:11
Ab-124																																						LUH7841:12	LUH6220:12	4390:12	ab984213:12	AB_2008-15-69:12
Ab-125																																						LUH7841:13	LUH6220:13	4390:13	ab984213:13	AB_2008-15-69:13
Ab-126																																					AB-1650-8:13	LUH7841:14	LUH6220:14	4390:14	ab984213:14	AB_2008-15-69:14
Ab-127																																					AB-1650-8:14
Ab-128																																					AB-1650-8:15
Ab-129																																					AB-1650-8:16
Ab-130																																					AB-1650-8:17
Ab-131																																					AB-1650-8:18
Ab-132																																					AB-1650-8:19
Ab-133																																					AB-1650-8:20
Ab-134																																					AB-1650-8:21
Ab-135																																					AB-1650-8:22
Ab-136																																					AB-1650-8:23
Ab-137																																					AB-1650-8:24
Ab-138																																						LUH7841:15	LUH6220:15	4390:15	ab984213:15	AB_2008-15-69:15					ab1429530:9	107m:9	NM3:9
Ab-139																																						LUH7841:16	LUH6220:16	4390:16	ab984213:16	AB_2008-15-69:16					ab1429530:10	107m:10	NM3:10
Ab-140																																					AB-1650-8:25
Ab-141																																					AB-1650-8:26
Ab-142																																					AB-1650-8:27
Ab-143																																					AB-1650-8:28	LUH7841:17	LUH6220:17	4390:17	ab984213:17	AB_2008-15-69:17					ab1429530:11	107m:11	NM3:11
Ab-144																																						LUH7841:18	LUH6220:18	4390:18	ab984213:18	AB_2008-15-69:18					ab1429530:12	107m:12	NM3:12
Ab-145																																					AB-1650-8:29	LUH7841:19	LUH6220:19	4390:19	ab984213:19	AB_2008-15-69:19					ab1429530:13	107m:13	NM3:13
Ab-146																																					AB-1650-8:30	LUH7841:20	LUH6220:20	4390:20	ab984213:20	AB_2008-15-69:20						107m:14	NM3:14
Ab-147																																						LUH7841:21	LUH6220:21	4390:21	ab984213:21	AB_2008-15-69:21						107m:15	NM3:15
Ab-148																																					AB-1650-8:31	LUH7841:22	LUH6220:22	4390:22	ab984213:22	AB_2008-15-69:22						107m:16	NM3:16
Ab-149																																					AB-1650-8:32
Ab-150																																					AB-1650-8:33
Ab-151																																					AB-1650-8:34
Ab-152																																					AB-1650-8:35
Ab-153																																					AB-1650-8:36
Ab-154																																							LUH6220:23	4390:23	ab984213:23	AB_2008-15-69:23							NM3:17
Ab-155																																							LUH6220:24	4390:24
Ab-156																																							LUH6220:25	4390:25
Ab-157																																							LUH6220:26	4390:26	ab984213:24	AB_2008-15-69:24					ab1429530:14		NM3:18
Ab-158																																							LUH6220:27	4390:27
Ab-159																																						LUH7841:23	LUH6220:28	4390:28	ab984213:25	AB_2008-15-69:25					ab1429530:15	107m:18	NM3:19
Ab-160																																						LUH7841:24	LUH6220:29 :30	4390:29 :30	ab984213:26	AB_2008-15-69:26					ab1429530:16	107m:17 :19	NM3:20
Ab-161																																						LUH7841:25	LUH6220:31	4390:31	ab984213:27	AB_2008-15-69:27					ab1429530:17	107m:20	NM3:21
Ab-162																																						LUH7841:26	LUH6220:32	4390:32							ab1429530:18	107m:21	NM3:22
Ab-163																																						LUH7841:27	LUH6220:33	4390:33							ab1429530:19	107m:22	NM3:23
Ab-164																																						LUH7841:28	LUH6220:34	4390:34	ab984213:28	AB_2008-15-69:28					ab1429530:20	107m:23	NM3:24
Ab-165																																						LUH7841:29	LUH6220:35	4390:35	ab984213:29	AB_2008-15-69:29					ab1429530:21	107m:24	NM3:25
Ab-166																																						LUH7841:30	LUH6220:36	4390:36		AB_2008-15-69:30					ab1429530:22	107m:25	NM3:26
Ab-167																																						LUH7841:31	LUH6220:37	4390:37	ab984213:30	AB_2008-15-69:31					ab1429530:23	107m:26	NM3:27
Ab-168																																						LUH7841:32	LUH6220:38	4390:38	ab984213:31	AB_2008-15-69:32					ab1429530:24	107m:27	NM3:28
Ab-169																																						LUH7841:33	LUH6220:39	4390:39	ab984213:32	AB_2008-15-69:33					ab1429530:25	107m:28	NM3:29
Ab-170																																						LUH7841:34	LUH6220:40	4390:40	ab984213:33	AB_2008-15-69:34 :36					ab1429530:26	107m:29	NM3:30
Ab-171																																						LUH7841:35	LUH6220:41	4390:41	ab984213:34	AB_2008-15-69:35					ab1429530:27	107m:30	NM3:31
Ab-172																																						LUH7841:36	LUH6220:42	4390:42	ab984213:35						ab1429530:28	107m:31	NM3:32 :35
Ab-173																																						LUH7841:37	LUH6220:43	4390:43	ab984213:36						ab1429530:29	107m:32	NM3:33 :36
Ab-174																																						LUH7841:38	LUH6220:44	4390:44		AB_2008-15-69:37					ab1429530:30	107m:33	NM3:34 :37
Ab-175																																						LUH7841:39	LUH6220:45	4390:45	ab984213:37	AB_2008-15-69:38					ab1429530:31	107m:34	NM3:38
Ab-176																																						LUH7841:40	LUH6220:46	4390:46	ab984213:38	AB_2008-15-69:39					ab1429530:32	107m:35	NM3:39
Ab-177																																						LUH7841:41	LUH6220:47	4390:47	ab984213:39	AB_2008-15-69:40					ab1429530:33	107m:36	NM3:40
Ab-178																																						LUH7841:42	LUH6220:48	4390:48	ab984213:40	AB_2008-15-69:41					ab1429530:34	107m:37	NM3:41
Ab-179																																						LUH7841:43	LUH6220:49	4390:49	ab984213:41	AB_2008-15-69:42					ab1429530:35	107m:38	NM3:42
Ab-180																																						LUH7841:44	LUH6220:50	4390:50	ab984213:42	AB_2008-15-69:43					ab1429530:36	107m:39	NM3:43
Ab-181																																						LUH7841:45	LUH6220:51	4390:51
Ab-182																																						LUH7841:46	LUH6220:52	4390:52
Ab-183																																						LUH7841:47	LUH6220:53	4390:53
Ab-184																																							LUH6220:54	4390:54
Ab-185																																							LUH6220:55	4390:55
Ab-186																																							LUH6220:56	4390:56
Ab-187																																							LUH6220:57	4390:57
Ab-188																																							LUH6220:58	4390:58
Ab-189																																					AB-1650-8:37		LUH6220:59	4390:59
Ab-190																																					AB-1650-8:38
Ab-191																																					AB-1650-8:39 :44
Ab-192																																					AB-1650-8:40
Ab-193																																					AB-1650-8:41
Ab-194																																					AB-1650-8:42
Ab-195																																					AB-1650-8:43
Ab-196																																					AB-1650-8:45
Ab-197																																					AB-1650-8:46
Ab-198																																					AB-1650-8:47
Ab-199																																					AB-1650-8:48
Ab-200																																					AB-1650-8:50
Ab-201																																					AB-1650-8:51
Ab-202																																					AB-1650-8:52
Ab-203																																					AB-1650-8:53
Ab-204																																									ab984213:43	AB_2008-15-69:44					ab1429530:37	107m:40	NM3:44
Ab-205																																									ab984213:44	AB_2008-15-69:45
Ab-206																																					AB-1650-8:54
Ab-207																																					AB-1650-8:55
Ab-208																																					AB-1650-8:56
Ab-209																																					AB-1650-8:57
Ab-210																																					AB-1650-8:58
Ab-211																																					AB-1650-8:59
Ab-212																																					AB-1650-8:60
Ab-213																																					AB-1650-8:61
Ab-214																																					AB-1650-8:62				ab984213:45	AB_2008-15-69:46
Ab-215																																					AB-1650-8:63
Ab-216																																					AB-1650-8:64
Ab-217																																					AB-1650-8:65
Ab-218																																					AB-1650-8:66
Ab-219																																					AB-1650-8:67
Ab-220																																					AB-1650-8:68
Ab-221																																					AB-1650-8:69
Ab-222																																					AB-1650-8:70
Ab-223																																					AB-1650-8:71
Ab-224																																					AB-1650-8:72
Ab-225																																					AB-1650-8:73
Ab-226																																					AB-1650-8:74
Ab-227																																					AB-1650-8:75
Ab-228																																					AB-1650-8:76
Ab-229																																					AB-1650-8:77
Ab-230																																						LUH7841:48
Ab-231																																						LUH7841:49
Ab-232																																						LUH7841:50
Ab-233																																						LUH7841:51
Ab-234																																						LUH7841:52
Ab-235																																						LUH7841:53
Ab-236																																							LUH6220:60	4390:60
Ab-237																																							LUH6220:61	4390:61
Ab-238																																							LUH6220:62	4390:62
Ab-239																																							LUH6220:63	4390:63
Ab-240																																							LUH6220:64	4390:64
Ab-241																																									ab984213:46	AB_2008-15-69:47
Ab-242																																									ab984213:47	AB_2008-15-69:48
Ab-243																																									ab984213:48	AB_2008-15-69:49					ab1429530:38	107m:41	NM3:45
Ab-244																																									ab984213:49	AB_2008-15-69:50					ab1429530:39	107m:42	NM3:46
Ab-245																																									ab984213:50	AB_2008-15-69:51					ab1429530:40	107m:43	NM3:47
Ab-246																																									ab984213:51	AB_2008-15-69:52					ab1429530:41	107m:44	NM3:48
Ab-247																																									ab984213:52	AB_2008-15-69:53	A069:2	50678066:2	50691529:2		ab1429530:42	107m:45	NM3:49
Ab-248																																														50535631:8	ab1429530:43	107m:46	NM3:50
Ab-249																																														50535631:9	ab1429530:44	107m:47	NM3:51
Ab-250
Ab-251
Ab-252
Ab-253
Ab-254
Ab-255
Ab-256
Ab-257
Ab-258
Ab-259
Ab-260
Ab-261
Ab-262
Ab-263
Ab-264
Ab-265
Ab-266
Ab-267
Ab-268
Ab-269
Ab-270
Ab-271
Ab-272
Ab-273
Ab-274
Ab-275
Ab-276
Ab-277
Ab-278
Ab-279
Ab-280
Ab-281
Ab-282
Ab-283
Ab-284
Ab-285
Ab-286
Ab-287
Ab-288
Ab-289
Ab-290
Ab-291
Ab-292
Ab-293
Ab-294
Ab-295
Ab-296
Ab-297
Ab-298
Ab-299
Ab-300
Ab-301
Ab-302
Ab-303
Ab-304
Ab-305
Ab-306
Ab-307
Ab-308
Ab-309
Ab-310
Ab-311
Ab-312
Ab-313
Ab-314
Ab-315
Ab-316
Ab-317
Ab-318
Ab-319
Ab-320
Ab-321
Ab-322
Ab-323
Ab-324
Ab-325
Ab-326
Ab-327
Ab-328
Ab-329
Ab-330
Ab-331
Ab-332
Ab-333
Ab-334
Ab-335
Ab-336
Ab-337
Ab-338
Ab-339
Ab-340
Ab-341
Ab-342
Ab-343
Ab-344
Ab-345
Ab-346
Ab-347
Ab-348
Ab-349
Ab-350
Ab-351
Ab-352
Ab-353
Ab-354
Ab-355
Ab-356
Ab-357
Ab-358
Ab-359
Ab-360
Ab-361
Ab-362
Ab-363
Ab-364
Ab-365
Ab-366
Ab-367
Ab-368
Ab-369
Ab-370
Ab-371
Ab-372
Ab-373
Ab-374
Ab-375
Ab-376
Ab-377
Ab-378
Ab-379
Ab-380
Ab-381
Ab-382
Ab-383
Ab-384
Ab-385
Ab-386
Ab-387
Ab-388
Ab-389
Ab-390
Ab-391
Ab-392
Ab-393
Ab-394
Ab-395
Ab-396
Ab-397
Ab-398
Ab-399
Ab-400
Ab-401
Ab-402
Ab-403
Ab-404
Ab-405
Ab-406
Ab-407
Ab-408
Ab-409
Ab-410
Ab-411
Ab-412
Ab-413
Ab-414
Ab-415
Ab-416
Ab-417
Ab-418
Ab-419
Ab-420
Ab-421
Ab-422
Ab-423
Ab-424
Ab-425
Ab-426
Ab-427
Ab-428
Ab-429
Ab-430
Ab-431
Ab-432
Ab-433
Ab-434
Ab-435
Ab-436
Ab-437
Ab-438
Ab-439
Ab-440
Ab-441
Ab-442
Ab-443
Ab-444
Ab-445
Ab-446
Ab-447
Ab-448
Ab-449
Ab-450
Ab-451
Ab-452
Ab-453
Ab-454
Ab-455
Ab-456
Ab-457
Ab-458
Ab-459
Ab-460
Ab-461
Ab-462
Ab-463
Ab-464
Ab-465
Ab-466
Ab-467
Ab-468
Ab-469
Ab-470
Ab-471
Ab-472
Ab-473
Ab-474
Ab-475
Ab-476
Ab-477
Ab-478
Ab-479
Ab-480
Ab-481
Ab-482
Ab-483
Ab-484
Ab-485
Ab-486
Ab-487
Ab-488
Ab-489
Ab-490
Ab-491
Ab-492
Ab-493
Ab-494
Ab-495
Ab-496
Ab-497
Ab-498
Ab-499
Ab-500
Ab-501
Ab-502
Ab-503
Ab-504
Ab-505
Ab-506
Ab-507
Ab-508
Ab-509
Ab-510
Ab-511
Ab-512
Ab-513
Ab-514
Ab-515
Ab-516
Ab-517
Ab-518
Ab-519
Ab-520
Ab-521
Ab-522
Ab-523
Ab-524
Ab-525
Ab-526
Ab-527
Ab-528
Ab-529
Ab-530
Ab-531
Ab-532
Ab-533
Ab-534
Ab-535
Ab-536
Ab-537
Ab-538
Ab-539
Ab-540
Ab-541
Ab-542
Ab-543
Ab-544
Ab-545
Ab-546
Ab-547
Ab-548
Ab-549
Ab-550
Ab-551
Ab-552
Ab-553
Ab-554
Ab-555
Ab-556
Ab-557
Ab-558
Ab-559
Ab-560
Ab-561
Ab-562
Ab-563
Ab-564
Ab-565
Ab-566
Ab-567
Ab-568
Ab-569
Ab-570
Ab-571
Ab-572
Ab-573
Ab-574
Ab-575
Ab-576
Ab-577
Ab-578
Ab-579
Ab-580
Ab-581
Ab-582
Ab-583
Ab-584
Ab-585
Ab-586
Ab-587
Ab-588
Ab-589
Ab-590
Ab-591
Ab-592
Ab-593
Ab-594
Ab-595
Ab-596
Ab-597
Ab-598
Ab-599
Ab-600
Ab-601
Ab-602
Ab-603
Ab-604
Ab-605
Ab-606
Ab-607
Ab-608
Ab-609
Ab-610
Ab-611
Ab-612
Ab-613
Ab-614
Ab-615
Ab-616
Ab-617
Ab-618
Ab-619
Ab-620
Ab-621
Ab-622
Ab-623
Ab-624
Ab-625
Ab-626
Ab-627
Ab-628
Ab-629
Ab-630
Ab-631
Ab-632
Ab-633
Ab-634
Ab-635
Ab-636
Ab-637
Ab-638
Ab-639
Ab-640
Ab-641
Ab-642
Ab-643
Ab-644
Ab-645
Ab-646
Ab-647
Ab-648
Ab-649
Ab-650
Ab-651
Ab-652
Ab-653
Ab-654
Ab-655
Ab-656
Ab-657
Ab-658
Ab-659
Ab-660
Ab-661
Ab-662
Ab-663
Ab-664
Ab-665
Ab-666
Ab-667
Ab-668
Ab-669
Ab-670
Ab-671
Ab-672
Ab-673
Ab-674
Ab-675
Ab-676
Ab-677
Ab-678
Ab-679
Ab-680
Ab-681
Ab-682
Ab-683
Ab-684
Ab-685
Ab-686
Ab-687
Ab-688
Ab-689
Ab-690
Ab-691
Ab-692
Ab-693
Ab-694
Ab-695
Ab-696
Ab-697
Ab-698
Ab-699
Ab-700
Ab-701
Ab-702
Ab-703
Ab-704
Ab-705
Ab-706
Ab-707
Ab-708
Ab-709
Ab-710
Ab-711
Ab-712
Ab-713
Ab-714
Ab-715
Ab-716
Ab-717
Ab-718
Ab-719
Ab-720
Ab-721
Ab-722
Ab-723
Ab-724
Ab-725
Ab-726
Ab-727
Ab-728
Ab-729
Ab-730
Ab-731
Ab-732
Ab-733
Ab-734
Ab-735
Ab-736
Ab-737
Ab-738
Ab-739
Ab-740
Ab-741
Ab-742
Ab-743
Ab-744
Ab-745
Ab-746
Ab-747
Ab-748
Ab-749
Ab-750
Ab-751
Ab-752
Ab-753
Ab-754
Ab-755
Ab-756
Ab-757
Ab-758
Ab-759
Ab-760
Ab-761
Ab-762
Ab-763
Ab-764
Ab-765
Ab-766
Ab-767
Ab-768
Ab-769
Ab-770
Ab-771
Ab-772
Ab-773
Ab-774
Ab-775
Ab-776
Ab-777
Ab-778
Ab-779
Ab-780
Ab-781
Ab-782
Ab-783
Ab-784
Ab-785
Ab-786
Ab-787
Ab-788
Ab-789
Ab-790
Ab-791
Ab-792
Ab-793
Ab-794
Ab-795
Ab-796
Ab-797
Ab-798
Ab-799
Ab-800
Ab-801
Ab-802
Ab-803
Ab-804
Ab-805
Ab-806
Ab-807
Ab-808
Ab-809
Ab-810
Ab-811
Ab-812
Ab-813
Ab-814
Ab-815
Ab-816
Ab-817
Ab-818
Ab-819
Ab-820
Ab-821
Ab-822
Ab-823
Ab-824
Ab-825
Ab-826
Ab-827
Ab-828
Ab-829
Ab-830
Ab-831
Ab-832
Ab-833
Ab-834
Ab-835
Ab-836
Ab-837
Ab-838
Ab-839
Ab-840
Ab-841
Ab-842
Ab-843
Ab-844
Ab-845
Ab-846
Ab-847
Ab-848
Ab-849
Ab-850
Ab-851
Ab-852
Ab-853
Ab-854
Ab-855
Ab-856
Ab-857
Ab-858
Ab-859
Ab-860
Ab-861
Ab-862
Ab-863
Ab-864
Ab-865
Ab-866
Ab-867
Ab-868
Ab-869
Ab-870
Ab-871
Ab-872
Ab-873
Ab-874
Ab-875
Ab-876
*Prophage sequences were identified using the PHAST (PHAge Search Tool) web server (http://phast.wishartlab.com/). All results were revised manually.
[truncated: 25 more columns]
