# Supplementary material for: CRISPR-cas Subtype I-Fb in Acinetobacter baumannii: Evolution and Utilization for Strain Subtyping
Source: PLoS One. 2015 Feb 23;10(2):e0118205. doi: 10.1371/journal.pone.0118205 (PMC4338279; doi:10.1371/journal.pone.0118205)
Supplement: S3 Table — (XLS) [file pone.0118205.s007.xls]

## Sheet: Sheet1
Table S3. Assortment of the Ab spacers into forty CRISPR sequence types (CST)
	1	2	3	4	5	6	7	8	9	10	11	12	13	14	15	16	17	18	19	20	21	22	23	24	25	26	27	28	29	30	31	32	33	34	35	36	37	38	39	40	41	42	43	44	45	46	47	48	49
CST1	█	█	█	█	█	█	█	█	█	█	█	█	█	█			█	█	█	█	█	█	█	█	█	█	█	█	█	█	█	█	█	█	█	█	█	█	█		█	█	█	█	█	█	█	█	█
CST2	█	█	█	█	█	█	█	█	█	█	█	█	█	█			█	█	█	█	█	█	█	█	█	█	█	█	█	█	█	█	█	█	█	█	█	█	█	█	█	█	█	█	█	█	█	█	█
CST3	█	█	█	█	█	█	█	█	█	█	█	█	█	█			█	█	█	█	█	█	█	█	█	█	█	█	█	█	█	█	█	█	█	█	█	█	█	█	█	█	█	█	█	█	█	█
CST4	█	█	█	█	█	█	█	█	█	█	█	█	█	█			█	█	█	█	█	█	█	█	█	█	█	█	█							█	█	█	█		█	█	█	█	█	█	█	█	█
CST5	█	█	█	█	█	█	█	█	█	█	█	█	█	█			█	█	█	█	█	█	█	█	█	█	█																	█	█	█	█	█	█
CST6	█	█	█	█	█	█																			█	█	█	█	█	█	█	█	█	█	█	█	█	█	█		█	█	█	█	█	█	█	█	█
CST7	█	█	█	█	█	█	█	█	█	█	█	█	█	█			█	█	█	█	█	█	█	█	█	█	█	█	█	█	█	█	█	█	█	█	█	█	█	█	█	█	█	█	█	█	█	█	█
CST8	█	█	█	█	█	█	█	█	█	█	█	█	█	█			█	█	█	█	█	█	█	█	█	█	█	█	█	█	█	█	█	█	█	█	█	█	█		█	█	█	█	█	█	█	█	█
CST9	█	█	█	█	█	█	█	█	█	█	█	█	█	█			█	█	█	█	█	█	█	█	█	█	█	█	█	█	█	█	█	█	█						█	█	█	█	█	█	█	█	█
CST10	█	█	█	█	█	█	█	█	█	█	█	█	█	█	█	█	█	█	█	█	█	█										█	█	█	█	█	█	█	█	█	█	█	█	█	█	█	█	█	█
CST11	█	█	█	█	█	█	█	█	█	█	█	█	█	█	█	█	█		█	█	█	█	█	█	█	█	█	█	█	█													█	█	█	█	█	█	█
CST12	█	█	█	█	█	█	█	█	█	█	█	█	█	█	█	█	█		█	█	█	█	█	█	█	█	█	█	█	█	█	█	█	█	█	█	█	█	█	█	█				█	█	█	█	█
CST13	█	█	█	█	█	█	█	█	█	█	█	█	█	█	█	█	█		█	█	█	█	█	█	█	█	█	█	█	█	█	█	█	█	█	█	█	█	█	█	█				█	█	█	█	█
CST14
CST15
CST16
CST17
CST18
CST19
CST20
CST21
CST22
CST23
CST24
CST25
CST26
CST27
CST28
CST29
CST30
CST31
CST32	█	█
CST33	█	█
CST34	█	█
CST35	█	█	█	█	█
CST36					█	█
CST37	█	█					█
CST38
CST39
CST40
	101	102	103	104	105	106	107	108	109	110	111	112	113	114	115	116	117	118	119	120	121	122	123	124	125	126	127	128	129	130	131	132	133	134	135	136	137	138	139	140	141	142	143	144	145	146	147	148	149
CST1
CST2
CST3
CST4
CST5
CST6
CST7
CST8
CST9
CST10
CST11
CST12	█	█	█	█	█	█
CST13	█	█	█	█	█	█
CST14							█	█	█	█	█	█	█	█	█	█	█		█							█	█	█	█	█	█	█	█	█	█	█	█			█	█	█	█		█	█		█	█
CST15							█	█	█	█			█					█	█	█	█	█	█	█	█	█												█	█				█	█	█	█	█	█
CST16							█	█	█	█			█					█	█	█	█	█	█	█	█	█												█	█				█	█	█	█	█	█
CST17							█	█	█	█			█					█	█	█	█	█	█	█	█	█												█	█				█	█	█	█	█	█
CST18							█	█	█	█			█					█	█	█	█	█	█	█	█	█												█	█				█	█	█	█	█	█
CST19							█
CST20							█	█	█	█			█					█	█
CST21							█	█	█	█			█					█	█	█																		█	█				█	█	█
CST22							█	█	█	█			█					█	█	█																		█	█				█	█	█	█	█	█
CST23							█	█	█	█			█					█	█	█																		█	█				█	█	█	█	█	█
CST24							█	█	█	█			█					█	█	█																		█	█				█	█	█	█	█	█
CST25							█	█	█	█			█					█	█	█
CST26							█	█	█	█			█					█	█	█	█	█	█	█	█	█												█	█				█	█	█	█	█	█
CST27							█	█	█	█			█					█	█	█	█	█	█	█	█	█												█	█				█		█	█	█	█
CST28							█	█	█	█			█					█	█	█	█	█	█	█	█	█												█	█				█	█	█	█	█	█
CST29							█	█	█	█			█					█	█	█	█	█	█	█	█	█												█	█				█	█	█	█	█	█
CST30							█	█	█									█	█	█	█	█	█	█	█	█												█	█				█
CST31							█	█	█	█			█					█	█	█	█	█	█	█	█	█												█	█				█	█	█	█	█	█
CST32
CST33
CST34
CST35
CST36
CST37
CST38							█	█	█	█	█		█	█				█										█	█	█	█
CST39							█	█	█	█	█	█	█			█	█														█	█	█	█	█	█	█			█	█	█	█	█
CST40							█	█	█
	201	202	203	204	205	206	207	208	209	210	211	212	213	214	215	216	217	218	219	220	221	222	223	224	225	226	227	228	229	230	231	232	233	234	235	236	237	238	239	240	241	242	243	244	245	246	247	248	249
CST1
CST2
CST3
CST4
CST5
CST6
CST7
CST8
CST9
CST10
CST11
CST12
CST13
CST14	█	█	█			█	█	█	█	█	█	█	█	█	█	█	█	█	█	█	█	█	█	█	█	█	█	█	█
CST15																														█	█	█	█	█	█
CST16																																				█	█	█	█	█
CST17				█	█																																				█	█	█	█	█	█	█
CST18				█	█																																				█	█	█	█	█	█	█
CST19																																															█
CST20																																																█	█
CST21				█																																							█	█	█	█	█	█	█
CST22				█																																							█	█	█	█	█	█	█
CST23				█																																							█	█	█	█	█	█	█
CST24				█																																							█	█	█	█	█	█	█
CST25				█	█									█																											█	█	█	█	█	█	█	█
CST26				█	█									█																											█	█	█	█	█	█	█	█
CST27				█	█									█																											█	█	█	█	█	█	█	█
CST28				█	█									█																											█	█	█	█	█	█	█	█
CST29
CST30				█	█									█																											█
CST31				█	█									█																											█	█	█	█	█	█	█	█
CST32
CST33																					█
CST34
CST35
CST36
CST37
CST38
CST39
CST40
	301	302	303	304	305	306	307	308	309	310	311	312	313	314	315	316	317	318	319	320	321	322	323	324	325	326	327	328	329	330	331	332	333	334	335	336	337	338	339	340	341	342	343	344	345	346	347	348	349
CST1
CST2
CST3
CST4
CST5
CST6
CST7
CST8
CST9
CST10
CST11
CST12
CST13
CST14
CST15
CST16
CST17
CST18
CST19
CST20
CST21
CST22
CST23
CST24
CST25
CST26
CST27
CST28
CST29
CST30
CST31
CST32	█	█	█	█					█	█	█	█	█	█	█	█	█	█	█	█	█	█	█	█	█	█	█	█	█	█	█	█	█	█	█	█	█	█			█	█	█	█	█	█	█	█	█
CST33	█	█	█	█	█	█	█	█	█	█	█	█	█	█	█	█			█	█	█	█	█	█	█	█	█	█	█	█	█	█	█	█	█	█	█	█	█	█	█
CST34			█	█	█	█	█		█	█									█	█	█	█	█	█	█	█				█	█	█	█	█	█	█	█	█	█	█
CST35
CST36
CST37
CST38
CST39
CST40
	401	402	403	404	405	406	407	408	409	410	411	412	413	414	415	416	417	418	419	420	421	422	423	424	425	426	427	428	429	430	431	432	433	434	435	436	437	438	439	440	441	442	443	444	445	446	447	448	449
CST1
CST2
CST3
CST4
CST5
CST6
CST7
CST8
CST9
CST10
CST11
CST12
CST13
CST14
CST15
CST16
CST17
CST18
CST19
CST20
CST21
CST22
CST23
CST24
CST25
CST26
CST27
CST28
CST29
CST30
CST31
CST32
CST33
CST34	█	█	█	█	█	█	█	█	█	█	█	█	█	█	█	█	█	█	█	█	█	█	█	█	█	█	█	█	█	█	█	█	█	█	█	█	█	█
CST35																																							█	█	█	█	█	█	█	█	█	█	█
CST36
CST37
CST38
CST39
CST40
	501	502	503	504	505	506	507	508	509	510	511	512	513	514	515	516	517	518	519	520	521	522	523	524	525	526	527	528	529	530	531	532	533	534	535	536	537	538	539	540	541	542	543	544	545	546	547	548	549
CST1
CST2
CST3
CST4
CST5
CST6
CST7
CST8
CST9
CST10
CST11
CST12
CST13
CST14
CST15
CST16
CST17
CST18
CST19
CST20
CST21
CST22
CST23
CST24
CST25
CST26
CST27
CST28
CST29
CST30
CST31
CST32
CST33
CST34
CST35	█	█	█	█	█	█	█	█	█	█	█	█	█	█	█	█	█	█	█	█	█	█	█	█	█	█	█	█	█	█
CST36																															█	█	█	█	█	█	█	█	█	█	█	█	█	█	█	█	█	█	█
CST37
CST38
CST39
CST40
	601	502	603	604	605	606	607	608	609	610	611	612	613	614	615	616	617	618	619	620	621	622	623	624	625	626	627	628	629	630	631	632	633	634	635	636	637	638	639	640	641	642	643	644	645	646	647	648	649
CST1
CST2
CST3
CST4
CST5
CST6
CST7
CST8
CST9
CST10
CST11
CST12
CST13
CST14
CST15
CST16
CST17
CST18
CST19
CST20
CST21
CST22
CST23
CST24
CST25
CST26
CST27
CST28
CST29
CST30
CST31
CST32
CST33
CST34
CST35
CST36
CST37	█	█	█	█	█	█	█	█	█	█	█	█	█	█	█	█	█	█	█	█	█	█	█	█	█	█	█	█	█	█	█	█	█	█	█	█	█	█
CST38																																							█	█	█	█	█	█	█	█	█	█	█
CST39
CST40
	701	702	703	704	705	706	707	708	709	710	711	712	713	714	715	716	717	718	719	720	721	722	723	724	725	726	727	728	729	730	731	732	733	734	735	736	737	738	739	740	741	742	743	744	745	746	747	748	749
CST1
CST2
CST3
CST4
CST5
CST6
CST7
CST8
CST9
CST10
CST11
CST12
CST13
CST14
CST15
CST16
CST17
CST18
CST19
CST20
CST21
CST22
CST23
CST24
CST25
CST26
CST27
CST28
CST29
CST30
CST31
CST32
CST33
CST34
CST35
CST36
CST37
CST38
CST39	█	█	█	█	█	█	█	█	█	█	█	█	█	█	█	█	█	█	█	█	█	█	█	█	█	█	█	█	█	█	█	█	█	█	█	█	█	█	█	█	█	█	█	█	█	█	█	█	█
CST40
	801	802	803	804	805	806	807	808	809	810	811	812	813	814	815	816	817	818	819	820	821	822	823	824	825	826	827	828	829	830	831	832	833	834	835	836	837	838	839	840	841	842	843	844	845	846	847	848	849
CST1
CST2
CST3
CST4
CST5
CST6
CST7
CST8
CST9
CST10
CST11
CST12
CST13
CST14
CST15
CST16
CST17
CST18
CST19
CST20
CST21
CST22
CST23
CST24
CST25
CST26
CST27
CST28
CST29
CST30
CST31
CST32
CST33
CST34
CST35
CST36
CST37
CST38
CST39
CST40	█	█	█	█	█	█	█	█	█	█	█	█	█	█	█	█	█	█	█	█	█	█	█	█	█	█	█	█	█	█	█	█	█	█	█	█	█	█	█	█	█	█	█	█	█	█	█	█	█
[truncated: 51 more columns]
